# Supplementary material for: Microbiological Quality of Spanish Aged Cheeses and the Antimicrobial Resistance Profiles of Associated Enterococci, Staphylococci and Enterobacterales
Source: Foods. 2026 Feb 15;15(4):721. doi: 10.3390/foods15040721 (PMC12939858; doi:10.3390/foods15040721)
Supplement: Supplementary file 1 [file foods-15-00721-s001.zip]

Archive with 1 entries (1 files):
- foods-4104095-supplementary.pdf
